# Supplementary material for: Biofuel Ash Aging in Acidic Environment and Its Influence on Cd Immobilization
Source: Int J Environ Res Public Health. 2023 Mar 6;20(5):4635. doi: 10.3390/ijerph20054635 (PMC10002395; doi:10.3390/ijerph20054635)
Supplement: Supplementary file 1 [file ijerph-20-04635-s001.zip]

Archive with 1 entries (1 files):
- ijerph-2266031-supplementary.pdf
